# Supplementary material for: RNA 5-methylcytosine regulates YBX2-dependent liquid-liquid phase separation
Source: Fundam Res. 2021 Dec 8;2(1):48–55. doi: 10.1016/j.fmre.2021.10.008 (PMC11197489; doi:10.1016/j.fmre.2021.10.008)
Supplement: Supplementary file 2 [file mmc2.xlsx]

## Sheet: Sheet1
Supplementary Table 1: Data collection and refinement statistics
	YBX2-CSD85-165-UCAU(m5C)U	YBX2-CSD85-177-UCAU(m5C)U	YBX2-CSD85-177-UCAU(m5C)UU	YBX2-CSD85-177-GU(m5C)U(m5C)
PDB Accession No	7F3L	7F3K	7F3J	7F3I
Data Collection
Space group	P62	P21212	P1	P212121
Cell dimensions
a, b, c (Å)	67.3, 67.3, 32.6	75.7, 33.1, 33.7	42.6, 46.4, 57.7	43.5, 59.3, 118.6
α, β, γ (°)	90, 90, 120	90, 90, 90	69.3, 85.6, 90.0	90, 90, 90
Resolution (Å)	30-1.88 (1.91-1.88)	50-1.76 (1.79-1.76)	30-1.95 (1.98-1.95)	30-2.25 (2.29-2.25)
Rmerge	0.08 (0.41)	0.07 (0.10)	0.07 (0.28)	0.12 (0.48)
I/σI	34.8 (4.3)	35.3 (29.3)	14.2 (3.3)	18.2 (3.6)
Completeness (%)	99.9 (99.5)	99.9 (100.0)	97.1 (91.8)	99.9 (99.0)
Redundancy	14.5 (9.4)	12.5 (12.3)	2.8 (2.5)	10.2 (6.7)
Refinement
Resolution (Å)	30-1.88	34-1.76	30-1.95	30-2.25
No. reflections	6835	8859	27986	14999
Rwork/Rfree	0.195/0.232	0.146/0.176	0.188/0.229	0.185/0.246
No. atoms
Protein	584	699	2782	2136
RNA	83	120	400	204
Water	42	125	348	142
B-factors
Protein (Å2)	19.3	17	20.3	30
RNA (Å2)	33.8	16.6	26.3	42.1
Water (Å2)	30.7	26.3	26.4	35
R.m.s. deviations
Bond length (Å)	0.008	0.006	0.007	0.009
Bond angles (°)	1.233	1.104	1.102	1.27
Ramachandran Plot
Favored (%)	100	98.9	97.7	99.6
Allowed (%)	0	1.1	1.7	0.4
Outliers (%)	0	0	0.6	0
*Values in parentheses are for highest-resolution shell.
