# Supplementary material for: RNA 5-methylcytosine regulates YBX2-dependent liquid-liquid phase separation
Source: Fundam Res. 2021 Dec 8;2(1):48–55. doi: 10.1016/j.fmre.2021.10.008 (PMC11197489; doi:10.1016/j.fmre.2021.10.008)
Supplement: Supplementary file 3 [file mmc3.xlsx]

## Sheet: Sheet1
Supplementary Table 2. Oligo information used in this study
NO.	RNA Oligo sequence (5’ to 3’)	Experiment	Source	Figure
1	biotin-CGACGGCGGUCUCGGGAACC	EMSA	Bioneer	Fig.2E
2	biotin-CGACGGCGGU(m5C)U(m5C)GGGAACC	EMSA	Bioneer	Fig.2E
3	biotin-AGAGUGAAACUCCAUCUCAAAC	Oligo pull down	Takara	Fig.1A/1B
4	biotin-AGAGUGAAACU(m5C)(m5C)AUCUCAAAC	Oligo pull down	Takara	Fig.1A/1B
5	UCAUCUCU	ITC	Bioneer	Fig.2A, Fig.S2H
6	UCAU(m5C)UCU	ITC	Bioneer	Fig.2A, Fig.S2H
7	UCAU(m5C)U	Crystallization	Bioneer	Fig.2B, Fig.S2B/2E
8	UCAU(m5C)UU	Crystallization	Bioneer	Fig.S2F
9	GU(m5C)U(m5C)	Crystallization	Bioneer	Fig.S2G
10	FITC-UUUAUCAU(m5C)UUU	LLPS	Bioneer	Fig.4A/4C
11	FITC-UUUAUCAUCUUU	LLPS	Bioneer	Fig.4A/4C
